# Supplementary material for: Systematic Characterization of In Vitro and In Vivo Metabolic Pathways and Identification of Novel Biomarkers of 26 Synthetic Cannabinoids
Source: Molecules. 2025 Jun 21;30(13):2682. doi: 10.3390/molecules30132682 (PMC12250893; doi:10.3390/molecules30132682)
Supplement: Supplementary file 1 [file molecules-30-02682-s001.zip]

Archive with 3 entries (3 files):
- Supplementary Materials-Figure S1.pdf
- Supplementary Materials-Figure S2.pdf
- Supplementary Materials-Table S1.pdf
